# Supplementary material for: Real-Time PCR Detection of Alicyclobacillus acidoterrestris in Fruit Juice: Method Validation and Implications for Guaiacol-Related Spoilage
Source: Foods. 2026 May 11;15(10):1672. doi: 10.3390/foods15101672 (PMC13206414; doi:10.3390/foods15101672)
Supplement: Supplementary file 1 [file foods-15-01672-s001.zip]

Archive with 1 entries (1 files):
- foods-4275358-supplementary.pdf
